# Supplementary material for: Anhanguera taxonomy revisited: is our understanding of Santana Group pterosaur diversity biased by poor biological and stratigraphic control?
Source: PeerJ. 2017 May 4;5:e3285. doi: 10.7717/peerj.3285 (PMC5420195; doi:10.7717/peerj.3285)
Supplement: Data S1 — TPS file containing MorphoJ-friendly raw data for the performed morphometric analyses. [file peerj-05-3285-s001.tps]

LM=17
119.00000 420.00000
152.00000 523.00000
240.00000 511.00000
278.00000 439.00000
248.00000 398.00000
177.00000 491.00000
275.00000 324.00000
286.00000 388.00000
334.00000 483.00000
602.00000 434.00000
629.00000 463.00000
765.00000 530.00000
690.00000 509.00000
937.00000 473.00000
854.00000 517.00000
972.00000 435.00000
624.00000 382.00000
IMAGE=Anhanguera_piscator.png
ID=Anhanguera_spielbergi 
LM=17
26.00000 287.00000
52.00000 337.00000
123.00000 338.00000
149.00000 281.00000
122.00000 263.00000
68.00000 330.00000
131.00000 226.00000
155.00000 251.00000
190.00000 306.00000
320.00000 280.00000
432.00000 302.00000
493.00000 340.00000
459.00000 326.00000
581.00000 326.00000
540.00000 340.00000
633.00000 309.00000
384.00000 248.00000
IMAGE=image3357.png
ID=BMNH_11978 
LM=17
39.00000 273.00000
24.00000 328.00000
110.00000 312.00000
128.00000 268.00000
122.00000 251.00000
57.00000 299.00000
122.00000 233.00000
146.00000 255.00000
155.00000 291.00000
317.00000 259.00000
412.00000 252.00000
476.00000 264.00000
444.00000 261.00000
604.00000 258.00000
540.00000 265.00000
610.00000 251.00000
365.00000 240.00000
IMAGE=image3368.png
ID=Barbosania 
LM=17
85.00000 321.00000
101.00000 377.00000
176.00000 372.00000
204.00000 325.00000
184.00000 306.00000
130.00000 361.00000
179.00000 268.00000
208.00000 298.00000
237.00000 347.00000
373.00000 325.00000
511.00000 324.00000
572.00000 333.00000
541.00000 329.00000
659.00000 325.00000
615.00000 331.00000
680.00000 316.00000
429.00000 288.00000
IMAGE=image3403.png
ID=SMNK_PAL_3895 
LM=17
37.00000 281.00000
81.00000 364.00000
141.00000 353.00000
181.00000 286.00000
158.00000 262.00000
83.00000 330.00000
162.00000 218.00000
201.00000 249.00000
237.00000 321.00000
414.00000 279.00000
456.00000 303.00000
628.00000 376.00000
538.00000 345.00000
758.00000 308.00000
699.00000 355.00000
804.00000 281.00000
484.00000 244.00000
IMAGE=image3414.png
ID=SAO_16494 
LM=17
58.00000 301.00000
84.00000 352.00000
163.00000 344.00000
195.00000 303.00000
180.00000 281.00000
108.00000 341.00000
185.00000 218.00000
215.00000 272.00000
226.00000 315.00000
429.00000 292.00000
432.00000 305.00000
585.00000 347.00000
510.00000 326.00000
697.00000 305.00000
645.00000 336.00000
746.00000 293.00000
466.00000 262.00000
IMAGE=image3425.png
ID=Anhanguera_blittersdorffi 
LM=17
117.00000 423.00000
126.00000 521.00000
253.00000 498.00000
296.00000 425.00000
270.00000 402.00000
192.00000 489.00000
270.00000 335.00000
308.00000 386.00000
343.00000 449.00000
645.00000 409.00000
712.00000 424.00000
868.00000 494.00000
786.00000 465.00000
1029.00000 395.00000
963.00000 465.00000
1036.00000 366.00000
655.00000 369.00000
IMAGE=image3436.png
ID=Tropeognathus_mesembrinus 
LM=17
121.00000 383.00000
89.00000 485.00000
212.00000 461.00000
243.00000 392.00000
224.00000 364.00000
135.00000 437.00000
199.00000 311.00000
261.00000 349.00000
281.00000 431.00000
555.00000 364.00000
634.00000 377.00000
761.00000 452.00000
687.00000 427.00000
900.00000 381.00000
837.00000 425.00000
951.00000 346.00000
571.00000 327.00000
IMAGE=image3447.png
ID=SMNK_PAL_1136 
LM=17
42.00000 261.00000
56.00000 355.00000
168.00000 331.00000
203.00000 243.00000
177.00000 222.00000
87.00000 313.00000
179.00000 162.00000
224.00000 206.00000
246.00000 289.00000
471.00000 223.00000
525.00000 258.00000
660.00000 278.00000
592.00000 272.00000
804.00000 253.00000
733.00000 266.00000
873.00000 233.00000
525.00000 186.00000
IMAGE=image3458.png
ID=Anhanguera_piscator 
LM=17
29.00000 797.00000
44.00000 895.00000
176.00000 878.00000
217.00000 804.00000
191.00000 785.00000
109.00000 881.00000
184.00000 686.00000
233.00000 739.00000
278.00000 826.00000
607.00000 745.00000
688.00000 768.00000
939.00000 867.00000
809.00000 820.00000
1141.00000 773.00000
1048.00000 834.00000
1147.00000 752.00000
671.00000 687.00000
IMAGE=image3469.png
ID=Maaradactylus 
LM=17
257.00000 302.00000
287.00000 377.00000
377.00000 341.00000
398.00000 294.00000
374.00000 270.00000
308.00000 342.00000
376.00000 221.00000
422.00000 255.00000
438.00000 320.00000
624.00000 278.00000
723.00000 309.00000
907.00000 399.00000
803.00000 377.00000
1099.00000 261.00000
1014.00000 347.00000
1126.00000 233.00000
749.00000 227.00000
IMAGE=MN.png
ID=MN_4735_V 
LM=17
474.00000 898.00000
490.00000 1080.00000
679.00000 993.00000
705.00000 901.00000
685.00000 860.00000
585.00000 995.00000
720.00000 759.00000
745.00000 838.00000
777.00000 962.00000
1268.00000 920.00000
1353.00000 946.00000
1643.00000 1161.00000
1465.00000 1095.00000
1900.00000 911.00000
1820.00000 1089.00000
1910.00000 858.00000
1316.00000 820.00000
IMAGE=TROPEO_MN.png
ID=Tropeognathus_cf_mesembrinus 
